# Supplementary material for: Investigating the Antituberculosis Activity of Selected Commercial Essential Oils and Identification of Active Constituents Using a Biochemometrics Approach and In Silico Modeling
Source: Antibiotics (Basel). 2022 Jul 14;11(7):948. doi: 10.3390/antibiotics11070948 (PMC9311982; doi:10.3390/antibiotics11070948)
Supplement: Supplementary file 1 [file antibiotics-11-00948-s001.zip]

Archive with 1 entries (1 files):
- antibiotics-1808831-supplementary.pdf
